# Supplementary material for: Outdoor air quality data for spatiotemporal analysis and air quality modelling in Ho Chi Minh City, Vietnam: A part of HealthyAir Project
Source: Data Brief. 2022 Nov 23;46:108774. doi: 10.1016/j.dib.2022.108774 (PMC9720438; doi:10.1016/j.dib.2022.108774)
Supplement: Supplementary file 1 [file mmc1.zip › mmc1.ipynb]

# %% [code]
import pandas as pd
import numpy as np
import glob
import warnings
warnings.filterwarnings("ignore")
import datetime
from datetime import datetime

# %% [markdown]
# Air Pollution Data from six stations

# %% [code]
poll = pd.DataFrame()
for file_name in glob.glob('data/airquality/'+'*.csv'):
    x = pd.read_csv(file_name, low_memory=False)
    x['Date']=pd.to_datetime(x['Date'])
    x['odate']=pd.to_datetime(file_name[-14:-4],format="%Y-%m-%d")
    poll = pd.concat([poll,x],axis=0)

# %% [code]
poll.head(2)

# %% [code]
poll=poll.dropna(subset=['Date'])
time=[]
for i in poll['Date']:
    time.append(i.strftime("%H:%M:%S"))
poll['date']=poll['odate'].astype(str)+" "+time
poll['date']=pd.to_datetime(poll['date'])

# %% [code]
poll=poll[['DeviceID','date','TSP', 'PM2.5', 'O3', 'CO', 'NO2', 'SO2', 'Temperature', 'Humid']]
poll=poll.query('DeviceID>0 & DeviceID<7')
poll.reset_index(drop=True, inplace=True)
poll.head(3)

# %% [code]


# %% [code]
poll_main = pd.DataFrame()
for i in range(1,7):
    s = poll.query('DeviceID==@i')
    temp=s.resample('60T',on='date').agg(np.nanmean).reset_index()
    poll_main = poll_main.append(temp)
poll_main['DeviceID']=poll_main['DeviceID'].ffill()
poll_main.reset_index(drop=True, inplace=True)

# %% [code]
poll_main['CO']=poll_main['CO']*1146
poll_main['O3']=poll_main['O3']*1.963
poll_main['NO2']=poll_main['NO2']*1882
poll_main['SO2']=poll_main['SO2']*2620
poll_main.head(3)

# %% [code]
poll_main.loc[(poll_main['TSP']<0),'TSP']=np.nan
poll_main.loc[(poll_main['PM2.5']<0),'PM2.5']=np.nan
poll_main.loc[(poll_main['O3']<0),'O3']=np.nan
poll_main.loc[(poll_main['CO']<0),'CO']=np.nan
poll_main.loc[(poll_main['NO2']<0),'NO2']=np.nan
poll_main.loc[(poll_main['SO2']<0),'SO2']=np.nan

# %% [code]
met_poll.rename({'DeviceID':'Station_No'}, axis=1, inplace=True)
met_poll.to_csv('data/AirQuality_hcmc.csv', index=False)
