# Supplementary material for: Outdoor air quality data for spatiotemporal analysis and air quality modelling in Ho Chi Minh City, Vietnam: A part of HealthyAir Project
Source: Data Brief. 2022 Nov 23;46:108774. doi: 10.1016/j.dib.2022.108774 (PMC9720438; doi:10.1016/j.dib.2022.108774)
Supplement: Supplementary file 2 [file mmc2.zip]

Archive with 1 entries (1 files):
- mmc2.ipynb
